# Supplementary material for: Knockdown of SlYTHDF2 Accelerates Dark–Induced Tomato Leaf Senescence by Affecting the ABA Pathway
Source: Plants (Basel). 2024 Oct 6;13(19):2800. doi: 10.3390/plants13192800 (PMC11479212; doi:10.3390/plants13192800)
Supplement: Supplementary file 1 [file plants-13-02800-s001.zip]

Archive with 1 entries (1 files):
- supplementary_table_s1.xlsx
