# Supplementary material for: Knockdown of SlYTHDF2 Accelerates Dark–Induced Tomato Leaf Senescence by Affecting the ABA Pathway
Source: Plants (Basel). 2024 Oct 6;13(19):2800. doi: 10.3390/plants13192800 (PMC11479212; doi:10.3390/plants13192800)
Supplement: Supplementary file 1 [file plants-13-02800-s001.zip › supplementary_table_s1.xlsx]

## Sheet: Supplementary Table S1
Supplementary Table. S1. All the primer sequences used in this study.
Primer name	Forward primer Sequence(5'→3')	Reverse primer Sequence(5'→3')	Experiments
Primers for constructs in plant transformation, transient expression and interaction assays
PBI121-SlYTHDF2	CCCAAGCTTATGGCGGATCCGTACAGAAC	AACTGCAGAGACGACACTCCTGATGATGAATT	Subcellular localization experiment
U6-26p	TGTCCCAGGATTAGAATGATTAGGC	CCCCAGAAATTGAACGCCGAAGAAC	Primers for identification of PCR-positive strains with knockout vectors
g-SlYTHDF2	AGGTGAAAGAGTTGAGGAGCC	GGGAGTAGTAAGGGATGATAAAGAG	Knockout identification primer for SlYTHDF2 knockout lines
sg-SlYTHDF2	TGTCCCAGGATTAGAATGATTAGGC	CCCCAGAAATTGAACGCCGAAGAAC	SlYTHDF2 knockout vactors
AD-YTHDF2	GGAATTCTTGGGGATTTGGGGTTTTC	CGGGATCCAACATTGAATGACTGCAATAAACCT	For yeast two-hybridization
BD-PYL2	GGAATTCCATATGATGGATGGTGATAGACAATTATTAGTT	GGAATTCTTATTCGTGACCATGCATAGTAGAC	For yeast two-hybridization
BD-CYP707A2	GGAATTCCATATGATGGAATTTGTTTCTATGTTGTGTT	AACTGCAGTTATGTTGATGATGTTTTGAGAGAG	For yeast two-hybridization
BD-RBCS3	GGAATTCCATATGATGGCTTCTTCAGTAATGTCCT	CGGGATCCTTAGTATCCTTCGGGCTTGTA	For yeast two-hybridization
BD-CAB9	CGGAATTCATGGCTGCAGCTACCTCTCTATAC	CGGGATCCTTACAGGGTTGGGACTCTTTCAG	For yeast two-hybridization
YTHDF2-N	GGAATTCTTGGGGATTTGGGGTTTTC	CGGGATCCAACATTGAATGACTGCAATAAACCT	For BiFC
RBCS3-C	GGAATTCCATATGATGGCTTCTTCAGTAATGTCCT	CGGGATCCTTAGTATCCTTCGGGCTTGTA	For BiFC
Primers for qRT-PCR
q-SGR1	ACTAGAAGGAAATGCAAGAAGAATCA	GCAACTTTCCTGGATGCTTTTC	qRT-PCR
q-PAO	CGAAATTGGCTTAGACGGCAT	ATCTGTCCATCATCTGGCGTT	qRT-PCR
q-CHLH	GCTTTGGACCCACAGGCTAT	CTGTGCCAACGACTCTCCAT	qRT-PCR
q-RBCS3B	TGCTCAGCGAAATTGAGTACCTAT	AACTTCCACATGGTCCAGTATCTG	qRT-PCR
q-Cab7	TAGACTTGCTATGTTAGCCGTTATG	TTCTGCTTCTCACTTGGGACTG	qRT-PCR
q-β-amylase	GGCTGGGCTGACTTACCTTCG	CGGGAATGGTTTTGTTCGTTG	qRT-PCR
q-PSY1	AGAGGTGGTGGAAAGCAA	TCTCGGGAGTCATTAGCAT	qRT-PCR
q-ZDS	GGTGGGTGCTGAAAAAAAT	GGAAAGCGGAAATCAAGTT	qRT-PCR
q-PDS	GCTTTACCCGCTCCTTTA	ACCTTGCTTTCTCATCCA	qRT-PCR
q-APX2	TCAGTGATCCTGCTTTCCGC	TGTCACCACCCTCCCAACTCT	qRT-PCR
q-CAT2	AAATGGGTTGAGTCTTTATCCGA	TCATTGATTTTTCACATTGTAGGCT	qRT-PCR
q-POD	CCACTCTCGTTGGAGGTCCAT	GGCAAAGCCAGAAATAAGCC	qRT-PCR
q-SOD	GTCCACAGTCCATCATTGGAAGA	ATAGAAAACAAGGCTCAGCAGCT	qRT-PCR
q-NCED1	CCCGATTTGGTATTCTGGATAAGTA	GAGACGGATTTCGGATAAAACACT	qRT-PCR
q-NCED2	GCAGCAGTTCCTTCTTTCGC	GTCCTCCACTTAATCCATTGTCACT	qRT-PCR
q-ABI5	CAATACGGGTTGGAAATAGGAA	CTTTTAGCTGATTCAATTCTGCC	qRT-PCR
q-CYP707	TCGAAAAAGGATACAATTCGATGCC	CTGCAATTTGTTCGTCAGTGAGTCC	qRT-PCR
q-PAO	CGAAATTGGCTTAGACGGCAT	ATCTGTCCATCATCTGGCGTT	qRT-PCR
